# Supplementary material for: QTL and Candidate Genes for Seed Tocopherol Content in ‘Forrest’ by ‘Williams 82’ Recombinant Inbred Line (RIL) Population of Soybean
Source: Plants (Basel). 2022 May 6;11(9):1258. doi: 10.3390/plants11091258 (PMC9103746; doi:10.3390/plants11091258)
Supplement: Supplementary file 1 [file plants-11-01258-s001.zip]

Archive with 1 entries (1 files):
- plants-1690894-supplementary.pdf
